# Supplementary material for: Drug Combination of Ciprofloxacin and Polymyxin B for the Treatment of Multidrug–Resistant Acinetobacter baumannii Infections: A Drug Pair Limiting the Development of Resistance
Source: Pharmaceutics. 2023 Feb 21;15(3):720. doi: 10.3390/pharmaceutics15030720 (PMC10056848; doi:10.3390/pharmaceutics15030720)
Supplement: Supplementary file 1 [file pharmaceutics-15-00720-s001.zip]

Archive with 2 entries (2 files):
- Supplymentary materials (DVS_PC-solutions_genom).pdf
- Supplymentary materials Genetic_variation.xlsx
